# Supplementary material for: A Novel Carbohydrate Fatty-Acid Monosulphate Ester, Squalane-in-Water Adjuvant Is Safe and Enhances Inactivated Influenza Vaccine Immunogenicity in Older Adults
Source: Vaccines (Basel). 2025 Aug 29;13(9):922. doi: 10.3390/vaccines13090922 (PMC12474436; doi:10.3390/vaccines13090922)
Supplement: Supplementary file 1 [file vaccines-13-00922-s001.zip]

Archive with 1 entries (1 files):
- vaccines-3814957-supplementary.pdf
